# Supplementary material for: Estrogenic Prenylated Flavonoids in Sophora flavescens
Source: Genes (Basel). 2024 Feb 4;15(2):204. doi: 10.3390/genes15020204 (PMC10887985; doi:10.3390/genes15020204)
Supplement: Supplementary file 1 [file genes-15-00204-s001.zip]

Archive with 1 entries (1 files):
- genes-2777500-supplementary.pdf
